# Supplementary material for: Immune Response of Inactivated Rabies Vaccine Inoculated via Intraperitoneal, Intramuscular, Subcutaneous and Needle-Free Injection Technology-Based Intradermal Routes in Mice
Source: Int J Mol Sci. 2023 Sep 2;24(17):13587. doi: 10.3390/ijms241713587 (PMC10488038; doi:10.3390/ijms241713587)
Supplement: Supplementary file 1 [file ijms-24-13587-s001.zip]

Archive with 1 entries (1 files):
- ijms-2579898-supplementary.pdf
